# Supplementary material for: Body Stalk Anomaly Complicated by Ectopia Cordis: First-Trimester Diagnosis of Two Cases Using 2- and 3-Dimensional Sonography
Source: J Clin Med. 2023 Feb 27;12(5):1896. doi: 10.3390/jcm12051896 (PMC10003745; doi:10.3390/jcm12051896)
Supplement: Supplementary file 1 [file jcm-12-01896-s001.zip]

Archive with 5 entries (5 files):
- COCILOVO_0004.AVI
- COCILOVO_0018.AVI
- SACOCA BODY_0011.AVI
- SACOCA BODY_0032.AVI
- Video 1.AVI
